# Supplementary material for: Rhythmicity is linked to expression cost at the protein level but to expression precision at the mRNA level
Source: PLoS Comput Biol. 2022 Sep 12;18(9):e1010399. doi: 10.1371/journal.pcbi.1010399 (PMC9518874; doi:10.1371/journal.pcbi.1010399)
Supplement: S1 Table — (XLSX) [file pcbi.1010399.s008.xlsx]

## Sheet: S1 Table
				Energetic costs estimated for each amino acid (unit: high-energy phosphate bonds per molecule ∼P). REFERENCES 1. Hiroshi Akashi and Takashi Gojobori. Metabolic efficiency and amino acid composition in the proteomes of escherichia coli and bacillus subtilis. Proceedings of the National Academy of Sciences, 99(6):3695–3700, 2002. ISSN 0027-8424. doi: 10.1073/pnas.062526999 2. Michael Lynch and Geor…
	Amino Acid	cost_Akashi	cost_Wagner
	A	11.7	14.5
	R	27.3	20.5
	N	14.7	18.5
	D	12.7	15.5
	C	24.7	26.5
	Q	16.3	10.5
	E	15.3	9.5
	G	11.7	14.5
	H	38.3	29
	I	32.3	38
	L	27.3	37
	K	30.3	36
	M	34.3	36.5
	F	52	61
	P	20.3	14.5
	S	11.7	14.5
	T	18.7	21.5
	W	74.3	75.5
	Y	50	59
	V	23.3	29
