# Supplementary material for: Rhythmicity is linked to expression cost at the protein level but to expression precision at the mRNA level
Source: PLoS Comput Biol. 2022 Sep 12;18(9):e1010399. doi: 10.1371/journal.pcbi.1010399 (PMC9518874; doi:10.1371/journal.pcbi.1010399)
Supplement: S2 Table — (XLSX) [file pcbi.1010399.s009.xlsx]

## Sheet: S2 Table
	Protein and RNA Time-series datasets & Single-Cell RNA datasets
			ANIMALS										PLANTS					BACTERIA
			VERTEBRATES								INSECTS		multicellular			unicellular alga		unicellular cyanobacterium
	Species		Mus musculus ( Ne ∼ 2.5–12 x104 )							Rattus norvegicus ( Ne ∼ 12.4 x104 )	Anopheles gambiae ( Ne ∼ 62 x106 )	Aedes aegypti	Arabidopsis thaliana ( Ne ∼ 127 x106 )			Ostreococcus tauri ( Ne ∼ 6-29 x106 )		Synechococcus elongatus ( Ne ∼ 142 x109 )
	tissue		liver		forebrain	tendon	cartilage	lung, kidney, muscle, aorta, adrenal gland, brain stem, brown adipose, cerebellum, heart, white adipose	liver, lung, kidney, muscle, aorta, heart	lung	head, body	head	Leaves (Rosettes without roots and shoots)	Leaves (Full rosettes without roots)	root	unicellular alga		unicellular cyanobacterium
	profile		proteome	transcriptome	proteome	proteome	proteome	transcriptome	single-cell RNAseq	transcriptome	transcriptome	transcriptome	proteome	transcriptome	single-cell RNAseq	proteome	transcriptome	proteome	transcriptome
	profiling technique		SILAC	array (totRNA)	LC-MS/MS	LC-MS/MS	LC-MS/MS	microarray	RNAseq FACS	microarray	microarray	microarray	IGEPAL-TCA	microarray	RNAseq	Bradford Assay	microarray	TMT labeling	microarray
	Experimental conditions	Total period length	24h	48h	24h	48h	48h	48h	_	72h	48h	48h	24h	24h	_	24h	24h	48h	48h
		Experimental conditions	ZT✻	ZT✻	LD	LD	LD	CT	_	LD (12:12 LD cycles)	LD (12:12 LD cycles)	LD (12:12 LD cycles)	LL (entrained with 22 LD cycles and then transferred to LL)	LD (entrained with 5 weaks of 12:12 LD cycles) (flowering had not commenced)	_	LD (entrained under 12:12 LD cycles)	LD (entrained under 12:12 LD cycles)	LD (12:12 LD cycles)	LL (entrained with 2 LD cycles and then transferred to LL)
		Sampling interval	3h	2h	4h	3h	4h	2h	_	2h	4h	4h	4h	4h	_	4h	3h	from 1h to 3h	4h
		Number of biological replicates	x2	x2	x2-4	x4	x6	x3	~3000 cells per organ	x1	x2	x1	x5 (each containing 8 rosettes)	x3 (3 independant biological experiments performed at 2-month intervals) (5 samples of 3 rosettes where harvested at each time-point)	20 cells from quiescent center (4 technical replicates)	x5 (cells pellet obtained from 135ml of culture per sample replicate, each from a separate culture vessel)	x3 (cells pellet obtained from one-milliliter cell samples of culture, each from three independant experiments)	x1 (cyanobacteria pellet obtained from 40ml of culture)	x2 (2 independent experiments)
	considered as (1 cycle = 24 hrs)		x1 every 3h over 2 cycles	x1 every 2h over 2 cycles	x1 every 4h over ~ 3 cycles	x1 every 3h over 2 cycles	x1 every 4h over 1 cycle	x1 every 2h over 2 cycles	_	x1 every 2h over 3 cycles (ZT00 is the average expression value of ZT23.75 and ZT00.25)	x1 every 4h over 4 cycles	x1 every 4h over 2 cycles	x1 every 4h over 5 cycles	x1 every 4h over 3 cycles	_	x1 every 4h over 5 cycles	x1 every 3h over 3 cycles	x1 every 1h-3h over 2 cycles	x1 every 4h over 4 cycles
	References		[1]	[2]	[3]	[4]	[5]	[6]	[15]	[16]	[7]	[8]	[9]	[17]	[10]	[11]	[12]	[13]	[14]
	Dataset		Dataset S1 / PXD001211 (ProteomeXchange)	GSE33726	Table S7	PXD013450	Supplementary Table 1	GSE54652	figshare: facs R_objects	GSE25612	GSE22585	GSE60496	Dataset I	GSE3416	GSE46226	Supplementary Table 1	GSE16422	Supp Table .xlsx Guerreiro 2014	Supp Table .xlsx Guerreiro 2014 / GSE14225
		ZT: Zeitgeber			proteomic	Mouse image credit: Anthony Caravaggi ,license CC BY-NC-SA 3.0				✻maintained under standard animal housing conditions with free access to food and water in 12-h light–dark(LD) cycles. Then, animals were fed only at night starting 4 days before the experiment to control for geno-type-dependent feeding rhythms.
		LD: light/dark			transcriptomic
		LL: constant light			single-cell
	REFERENCES
	1. Mauvoisin D, Wang J, Jouffe C, Martin E, Atger F, Waridel P, et al. Circadian clock-dependent and -independent rhythmic proteomes implement distinct diurnal functions in mouse liver. Proceedings of the National Academy of Sciences. 2014;111(1):167–172. doi:10.1073/pnas.1314066111.
	2. Jouffe C, Cretenet G, Symul L, Martin E, Atger F, Naef F, et al. The Circadian Clock Coordinates Ribosome Biogenesis. PLOS Biology. 2013;11(1):1–17. doi:10.1371/journal.pbio.1001455
	3. Noya SB, Colameo D, Bru ̈ning F, Spinnler A, Mircsof D, Opitz L, et al. The forebrain synaptic transcriptome is organized by clocks but its proteome is driven by sleep. Science. 2019;366(6462).
	4. Chang J, Garva R, Pickard A, Yeung CYC, Mallikarjun V, Swift J, et al. Circadian control of the secretory pathway maintains collagen homeostasis. Nature Cell Biology. 2020;22(1):74–86. doi:10.1038/s41556-019-0441-z
	5. Dudek M, Angelucci C, Ruckshanthi JPD, Wang P, Mallikarjun V, Lawless C, et al. Circadian time series proteomics reveals daily dynamics in cartilage physiology. bioRxiv. 2019;doi:10.1101/654855
	6. Zhang R, Lahens NF, Ballance HI, Hughes ME, Hogenesch JB. A circadian gene expression atlas in mammals: Implications for biology and medicine. Proceedings of the National Academy of Sciences. 2014;111(45):16219–16224. doi:10.1073/pnas.1408886111.
	7. Rund SS, Hou TY, Ward SM, Collins FH, Duffield GE. Genome-wide profiling of diel and circadian gene expression in the malaria vector Anopheles gambiae. Proc Natl Acad Sci U S A. 2011 Aug 9;108(32):E421-30. doi: 10.1073/pnas.1100584108. Epub 2011 Jun 29. PMID: 21715657; PMCID: PMC3156198.
	8. Leming MT, Rund SS, Behura SK, Duffield GE, O'Tousa JE. A database of circadian and diel rhythmic gene expression in the yellow fever mosquito Aedes aegypti. BMC Genomics. 2014 Dec 17;15(1):1128. doi: 10.1186/1471-2164-15-1128. PMID: 25516260; PMCID: PMC4320512
	9. Krahmer J, Hindle M, Perby LK, Nielsen TH, VanOoijen G, Halliday KJ, et al. Circadian protein regulation in the green lineage II. The clock gene circuit controls a phospho-dawn in Arabidopsis thaliana. bioRxiv. 2019;doi:10.1101/760892
	10. Efroni I, Ip PL, Nawy T, Mello A, Birnbaum KD. Quantification of cell identity from single-cell gene expression profiles. Genome Biology. 2015;16(1):9. doi:10.1186/s13059-015-0580-x
	11. Noordally ZB, Hindle MM, Martin SF, Seaton DD, Simpson TI, Bihan TL, et al. Circadian protein regulation in the green lineage I. A phospho-dawn anticipates light onset before proteins peak in daytime. bioRxiv. 2018;doi:10.1101/287862
	12. Monnier, A., Liverani, S., Bouvet, R. et al. Orchestrated transcription of biological processes in the marine picoeukaryote Ostreococcus exposed to light/dark cycles. BMC Genomics 11, 192 (2010). https://doi.org/10.1186/1471-2164-11-192
	13. Guerreiro ACL, Benevento M, Lehmann R, van Breukelen B, Post H, Giansanti P, et al. Daily rhythms in the cyanobacterium synechococcus elongatus probed by high-resolution mass spectrometry-based proteomics reveals a small defined set of cyclic proteins. Molecular cellular proteomics : MCP. 2014;13(8):2042—2055. doi:10.1074/mcp.m113.035840
	14. Ito H, Mutsuda M, Murayama Y, Tomita J, Hosokawa N, Terauchi K, et al. Cyanobacterial daily life with Kai-based circadian and diurnal genome-wide transcriptional control in Synechococcus elongatus. Proceedings of the National Academy of Sciences. 2009;106(33):14168–14173. doi:10.1073/pnas.0902587106.
	15. Tabula Muris Consortium; Overall coordination; Logistical coordination; Organ collection and processing; Library preparation and sequencing; Computational data analysis; Cell type annotation; Writing group; Supplemental text writing group; Principal investigators. Single-cell transcriptomics of 20 mouse organs creates a Tabula Muris. Nature. 2018 Oct;562(7727):367-372. doi: 10.1038/s41586-018…
	16. Sukumaran S, Xue B, Jusko WJ, Dubois DC, Almon RR. Circadian variations in gene expression in rat abdominal adipose tissue and relationship to physiology. Physiological Genomics. 2010 Oct;42A(2):141-152. DOI: 10.1152/physiolgenomics.00106.2010. PMID: 20682845; PMCID: PMC2957797.
	17. Bläsing OE, Gibon Y, Günther M, Höhne M, Morcuende R, Osuna D, Thimm O, Usadel B, Scheible WR, Stitt M. Sugars and circadian regulation make major contributions to the global regulation of diurnal gene expression in Arabidopsis. Plant Cell. 2005 Dec;17(12):3257-81. doi: 10.1105/tpc.105.035261. Epub 2005 Nov 18. PMID: 16299223; PMCID: PMC1315368.
