# Supplementary material for: Rhythmicity is linked to expression cost at the protein level but to expression precision at the mRNA level
Source: PLoS Comput Biol. 2022 Sep 12;18(9):e1010399. doi: 10.1371/journal.pcbi.1010399 (PMC9518874; doi:10.1371/journal.pcbi.1010399)
Supplement: S3 Table — (XLSX) [file pcbi.1010399.s010.xlsx]

## Sheet: S3 Table
Comparison of expression level of genes in tissues in which they are rhythmic or not. The "number of genes" is the number of genes for which there were data for all tissues. Student's test, testing the hypothesis that the mean of the 𝝳 distribution is equal to 0. Because the mouse cartilage dataset drastically limited the number of genes in common for mouse proteomics data, we included results ob…
									Student's test
	omics	species	technique	nb tissues	number of genes	rhythmicity threshold	non-rhythmicity threshold	parameter *	𝝳mean	t	df	lower	upper	Signif
	transcript	Mus musculus	microarray	11	19262	p<0.01	p>0.5	max	0.0146	28.29	11683	0.0136	0.0156	< 2.2e-16
								mean	0.0118	23.33	11683	0.0108	0.0128	< 2.2e-16
		Drosophila melanogaster	RNA-seq	3 (head, body, heart)	8286	p<0.01	p>0.5	max	0.0024	2.16	115	0.0002	0.0046	0.0327
								mean	0.0015	2.21	115	0.0002	0.0028	0.0292
		Anopheles gambiae	microarray	2 (head, body)	11269	p<0.01	p>0.5	max	0.0517	10.6	879	0.0422	0.0613	< 2.2e-16
								mean	0.0419	9.39	879	0.0331	0.0507	< 2.2e-16
	protein	Mus musculus	SILAC	3 (liver, forebrain, tendon)	737	p<0.05	p>0.2	max	0.1076	4.61	242	0.0615	0.1536	6.7e-06
								mean	-0.0068	-0.26	242	-0.0591	0.0456	0.7986
				4 (liver, forebrain, tendon, cartilage)	388	p<0.05	p>0.2	max	0.0459	1.86	196	-0.0027	0.0944	0.0639
								mean	-0.1051	-3.6	196	-0.1626	-0.0476	0.0004
			𝝳: Cf formula (7) in main text			* maximal or mean expression level over time-points, used in the calculation of 𝝳 Cf formula (2) and (3) in main text
