# Supplementary material for: Rhythmicity is linked to expression cost at the protein level but to expression precision at the mRNA level
Source: PLoS Comput Biol. 2022 Sep 12;18(9):e1010399. doi: 10.1371/journal.pcbi.1010399 (PMC9518874; doi:10.1371/journal.pcbi.1010399)
Supplement: S4 Table — (XLSX) [file pcbi.1010399.s011.xlsx]

## Sheet: S4 Table
Pearson and Spearman correlation test: 𝝉 vs. the number of tissues in which the gene is rhythmic. The "number of genes" is the number of genes for which there were data for all tissues.
								Pearson			Spearman
	omics	species	technique	nb tissues	number of genes	rhythmicity threshold	non-rhythmicity threshold	corr	t	Signif	rho	S	Signif
	transcript	Mus musculus	microarray	11	17736	p<0.01	p>0.5	-0.37	-53	< 2.2e-16	-0.36	1200000000000	< 2.2e-16
		Papio anubis (baboon)	RNA-seq	9	16816	p<0.01	p>0.5	-0.13	-17	< 2.2e-16	-0.1	840000000000	< 2.2e-16
		Drosophila melanogaster	microarray	3 (head, body, heart)	8286	p<0.01	p>0.5	-0.03	-2.3	0.0229	-0.03	96000000000	0.0046
	protein	Mus musculus	SILAC	3 (liver, forebrain, tendon)	699	p<0.05	p>0.2	0.01	0.27	0.7902	0.02	55000000	0.5257
			𝝉 : tissue-specificity of gene expression, Cf formula (8) of main text
