# Supplementary material for: Rhythmicity is linked to expression cost at the protein level but to expression precision at the mRNA level
Source: PLoS Comput Biol. 2022 Sep 12;18(9):e1010399. doi: 10.1371/journal.pcbi.1010399 (PMC9518874; doi:10.1371/journal.pcbi.1010399)
Supplement: S5 Table — (XLSX) [file pcbi.1010399.s012.xlsx]

## Sheet: S5 Table
	Comparison of expression noise level (F*) between rhythmic versus non-rhythmic genes: Welch two sample t-test
				Mouse Liver		Mouse Lung		Mouse Muscle		Mouse Heart		Mouse Kidney		Mouse Aorta		Arabidopsis leaves
	RNA	rhythmicity threshold	F*mean	p≤ 0.01 (1853/4003 genes)	-0.062742	p≤ 0.001 (2899/13232 genes)	-0.001869	p≤ 0.01 (1392/12655 genes)	0.069032	p≤ 0.01 (2065/13335 genes)	-0.0275158	p≤ 0.01 (4067/11997 genes)	-0.000524231	p≤ 0.01 (1459/13022 genes)	-0.058553	p≤ 0.01 (660/5746 genes)	0.0505
		non-rhythmicity threshold	F*mean	p> 0.2 (730/4003 genes)	0.00720241	p> 0.5 (2618/13232 genes)	0.0409199	p> 0.5 (3815/12655 genes)	0.025375	p> 0.5 (4153/13335 genes)	0.0547517	p> 0.5 (2029/11997 genes)	0.0454578	p> 0.5 (4684/13022 genes)	0.0196415	p> 0.5 (1790/5746 genes)	0.0088
		Welch Two Sample t-test		t = -2.7304, df = 1254, p-value = 0.006414 alternative hypothesis: true difference in means is not equal to 0 95 percent confidence interval: -0.12020201 -0.01968768		t = -2.5457, df = 5448.9, p-value = 0.01093 alternative hypothesis: true difference in means is not equal to 0 95 percent confidence interval: -0.075740721 -0.009837837		t = 2.3294, df = 2504.9, p-value = 0.01992 alternative hypothesis: true difference in means is not equal to 0 95 percent confidence interval: 0.00690574 0.08040907		t = -5.3703, df = 4703.3, p-value = 8.238e-08 alternative hypothesis: true difference in means is not equal to 0 95 percent confidence interval: -0.11229974 -0.05223534		t = -3.0329, df = 3747, p-value = 0.002439 alternative hypothesis: true difference in means is not equal to 0 95 percent confidence interval: -0.07570653 -0.01625756		t = -4.3967, df = 2317.2, p-value = 1.149e-05 alternative hypothesis: true difference in means is not equal to 0 95 percent confidence interval: -0.11307125 -0.04331855		t = 3.1383, df = 1192.2, p-value = 0.001741 alternative hypothesis: true difference in means is not equal to 0 95 percent confidence interval: 0.01562370 0.06773997
	Protein	rhythmicity threshold	F*mean	p≤ 0.05 (429/4003 genes)	0.012017											p≤ 0.05 (96/636 genes)	0.000338
		non-rhythmicity threshold	F*mean	p> 0.5 (1710/4003 genes)	-0.0517743											p> 0.5 (198/636 genes)	0.06978
		Welch Two Sample t-test		t = 2.1779, df = 679.6, p-value = 0.02976 alternative hypothesis: true difference in means is not equal to 0 95 percent confidence interval: 0.006280424 0.121302560												t = -1.4263, df = 134.18, p-value = 0.1561 alternative hypothesis: true difference in means is not equal to 0 95 percent confidence interval: -0.16574719 0.02685063
	rhythmic Proteins (p≤ 0.05): rRNA VS nrRNA	rhythmicity threshold	F*mean	p≤ 0.05 (301/429 genes)	0.0144128			F*r < F*nr ; p < 0.05				F*r > F*nr ; p < 0.05				p≤ 0.05 (44/91 genes)	-0.0927
		non-rhythmicity threshold	F*mean	p> 0.2 (74/429 genes)	0.0165444			F*r < F*nr ; p ≥ 0.05				F*r > F*nr ; p ≥ 0.05				p> 0.2 (34/91 genes)	0.10429
		Welch Two Sample t-test		t = -0.029636, df = 109.01, p-value = 0.9764 alternative hypothesis: true difference in means is not equal to 0 95 percent confidence interval: -0.1446810 0.1404179				r: rhythmic nr: non-rhythmic								t = -1.6119, df = 75.376, p-value = 0.1112 alternative hypothesis: true difference in means is not equal to 0 95 percent confidence interval: -0.28271235 0.02980919
	non-rhythmic Proteins (p> 0.2): rRNA VS nrRNA	rhythmicity threshold	F*mean	p≤ 0.05 (1779/2850 genes)	-0.0574603			F* is log transformed								p≤ 0.05 (101/363 genes)	0.078783
		non-rhythmicity threshold	F*mean	p> 0.2 (539/2850 genes)	-0.0085202											p> 0.2 (181/363 genes)	0.047527
		Welch Two Sample t-test		t = -1.6638, df = 832.54, p-value = 0.09652 alternative hypothesis: true difference in means is not equal to 0 95 percent confidence interval: -0.106674726 0.008794433												t = 0.98782, df = 221.44, p-value = 0.3243 alternative hypothesis: true difference in means is not equal to 0 95 percent confidence interval: -0.03110158 0.09361468
	non-rhythmic RNA (p > 0.2): rProtein VS nrProtein	rhythmicity threshold	F*mean	p≤ 0.05 (74/730 genes)	0.0165444											p≤ 0.05 (34/281 genes)	0.078783
		non-rhythmicity threshold	F*mean	p> 0.2 (539/730 genes)	-0.0085202											p> 0.2 (181/281 genes)	0.047527
		Welch Two Sample t-test		t = 0.35825, df = 98.504, p-value = 0.7209 alternative hypothesis: true difference in means is not equal to 0 95 percent confidence interval: -0.1137672 0.1638964												t = 0.98782, df = 221.44, p-value = 0.3243 alternative hypothesis: true difference in means is not equal to 0 95 percent confidence interval: -0.03110158 0.09361468
