# Supplementary material for: Rhythmicity is linked to expression cost at the protein level but to expression precision at the mRNA level
Source: PLoS Comput Biol. 2022 Sep 12;18(9):e1010399. doi: 10.1371/journal.pcbi.1010399 (PMC9518874; doi:10.1371/journal.pcbi.1010399)
Supplement: S6 Table — (XLSX) [file pcbi.1010399.s013.xlsx]

## Sheet: S6 Table
Student’s test testing the hypothesis that the dN/dS distributions are equal among rhythmic versus non-rhythmic genes. Residuals correspond to Student’s test testing the hypothesis that the dN/dS are equal among rhythmic versus non-rhythmic genes in residuals controlled for the gene expression effect (See Methods)
				PLANT			VERTEBRATES VERTEBRATES																														INSECTS
				Arabidopsis leaves			Mouse Liver			Mouse Lung			Mouse Muscle			Mouse Heart			Mouse Kidney			Mouse Aorta			Mouse Tendon			Mouse Forebrain			Mouse Cartilage			Rat Lung			Anopheles Head			Anopheles Body			Aedes Head
	RNA	rhythmicity threshold	dN/dSmean	p≤ 0.01 (1854/21092 genes)	0.213	residuals (~expression level)	p≤ 0.001 (1145/3777 genes)	0.1459	residuals (~expression level)	p≤ 0.001 (3163/17118 genes)	0.1731	residuals (~expression level)	p≤ 0.01 (1774/17118 genes)	0.2111	residuals (~expression level)	p≤ 0.01	0.1636	residuals (~expression level)	p≤ 0.01	0.1768	residuals (~expression level)	p≤ 0.01	0.1631	residuals (~expression level)										p≤ 0.001	0.1626	residuals (~expression level)	p≤ 0.01	0.0259	residuals (~expression level)	p≤ 0.01	0.0277	residuals (~expression level)	p≤ 0.01	0.02423	residuals (~expression level)
		non-rhythmicity threshold	dN/dSmean	p> 0.8 (3102/21092 genes)	0.307		p> 0.2 (872/3777 genes)	0.2417		p> 0.4 (6536/17118 genes)	0.2791		p> 0.4 (8026/17118 genes)	0.2458		p> 0.4	0.2614		p> 0.4	0.2831		p> 0.4	0.2624											p> 0.4	0.2085		p> 0.4	0.0369		p> 0.4	0.036		p> 0.4	0.031
		Welch Two Sample t-test		t = -14.486, df = 4953.9, p-value < 2.2e-16 alternative hypothesis: true difference in means is not equal to 0 95 percent confidence interval: -0.10646727 -0.08108515		t = -1.6658, df = 3899.4, p-value = 0.09582 alternative hypothesis: true difference in means is not equal to 0 95 percent confidence interval: -0.086870133 0.007060047 sample estimates: mean of x mean of y -0.01666033 0.02324471	t = -9.6855, df = 1392.2, p-value < 2.2e-16 alternative hypothesis: true difference in means is not equal to 0 95 percent confidence interval: -0.11513071 -0.07634907		t = -8.8751, df = 1872.1, p-value < 2.2e-16 alternative hypothesis: true difference in means is not equal to 0 95 percent confidence interval: -0.5545160 -0.3537954 sample estimates: mean of x mean of y -0.2281692 0.2259865	t = -22.817, df = 8605.7, p-value < 2.2e-16 alternative hypothesis: true difference in means is not equal to 0 95 percent confidence interval: -0.11512992 -0.09691283		t = -1.0376, df = 5998.7, p-value = 0.2995 alternative hypothesis: true difference in means is not equal to 0 95 percent confidence interval: -0.06718169 0.02067787 sample estimates: mean of x mean of y 0.01639971 0.03965162	t = -5.7077, df = 2795.4, p-value = 1.265e-08 alternative hypothesis: true difference in means is not equal to 0 95 percent confidence interval: -0.04669015 -0.02281323		t = 1.7159, df = 2536.7, p-value = 0.0863 alternative hypothesis: true difference in means is not equal to 0 95 percent confidence interval: -0.006871158 0.103128405 sample estimates: mean of x mean of y 0.038957320 -0.009171304	t = -21.064, df = 4987.5, p-value < 2.2e-16 alternative hypothesis: true difference in means is not equal to 0 95 percent confidence interval: -0.10683632 -0.08864291		t = -2.9348, df = 3470.6, p-value = 0.00336 alternative hypothesis: true difference in means is not equal to 0 95 percent confidence interval: -0.12150958 -0.02417922 sample estimates: mean of x mean of y -0.04740086 0.02544354	t = -23.681, df = 10387, p-value < 2.2e-16 alternative hypothesis: true difference in means is not equal to 0 95 percent confidence interval: -0.11512955 -0.09752694		t = -4.3601, df = 9770.1, p-value = 1.314e-05 alternative hypothesis: true difference in means is not equal to 0 95 percent confidence interval: -0.12831352 -0.04872158 sample estimates: mean of x mean of y -0.02439074 0.06412681	t = -19.197, df = 3010.4, p-value < 2.2e-16 alternative hypothesis: true difference in means is not equal to 0 95 percent confidence interval: -0.10938070 -0.08910761		t = -2.7058, df = 2266, p-value = 0.006866 alternative hypothesis: true difference in means is not equal to 0 95 percent confidence interval: -0.13044960 -0.02081796 sample estimates: mean of x mean of y -0.05130777 0.02432601										t = -8.7227, df = 3264.5, p-value < 2.2e-16 alternative hypothesis: true difference in means is not equal to 0 95 percent confidence interval: -0.05623448 -0.03559330		t = -0.86331, df = 3607.7, p-value = 0.388 alternative hypothesis: true difference in means is not equal to 0 95 percent confidence interval: -0.08101977 0.03148251 sample estimates: mean of x mean of y -0.027167131 -0.002398498	t = -2.2041, df = 4286.9, p-value = 0.02757 alternative hypothesis: true difference in means is not equal to 0 95 percent confidence interval: -0.020797081 -0.001216195		t = -3.983, df = 3832.1, p-value = 6.93e-05 alternative hypothesis: true difference in means is not equal to 0 95 percent confidence interval: -0.21328370 -0.07257498 sample estimates: mean of x mean of y -0.10365958 0.03926976	t = -1.361, df = 3383.4, p-value = 0.1736 alternative hypothesis: true difference in means is not equal to 0 95 percent confidence interval: -0.020256164 0.003656927		t = -0.82302, df = 3902.7, p-value = 0.4105 alternative hypothesis: true difference in means is not equal to 0 95 percent confidence interval: -0.10433354 0.04263738 sample estimates: mean of x mean of y -0.04874450 -0.01789642	t = -2.6578, df = 368.27, p-value = 0.008209 alternative hypothesis: true difference in means is not equal to 0 95 percent confidence interval: -0.011692698 -0.001748094		t = -1.2772, df = 335.34, p-value = 0.2024 alternative hypothesis: true difference in means is not equal to 0 95 percent confidence interval: -0.24262617 0.05159262 sample estimates: mean of x mean of y -0.08360014 0.01191664
	Protein	rhythmicity threshold	dN/dSmean	p≤ 0.05 (267/1610 genes)	0.181	residuals (~expression level)	p≤ 0.05 (411/3777 genes)	0.176	residuals (~expression level)																p≤ 0.05	0.1157	residuals (~expression level)	p≤ 0.05	0.1165	residuals (~expression level)	p≤ 0.05	0.0987	residuals (~expression level)
		non-rhythmicity threshold	dN/dSmean	p> 0.4 (644/1610 genes)	0.1864		p> 0.4 (1935/3777 genes)	0.153																	p> 0.4	0.1426		p> 0.4	0.1121		p> 0.4	0.1342
		Welch Two Sample t-test		t = -0.40501, df = 475.14, p-value = 0.6857 alternative hypothesis: true difference in means is not equal to 0 95 percent confidence interval: -0.03136535 0.02064525		t = 0.61654, df = 514.4, p-value = 0.5378 alternative hypothesis: true difference in means is not equal to 0 95 percent confidence interval: -0.08654276 0.16570439 sample estimates: mean of x mean of y 0.045397290 0.005816473	t = 2.6284, df = 588.6, p-value = 0.008804 alternative hypothesis: true difference in means is not equal to 0 95 percent confidence interval: 0.005851091 0.040445878		t = 0.42352, df = 370.48, p-value = 0.6722 alternative hypothesis: true difference in means is not equal to 0 95 percent confidence interval: -0.1116019 0.1728717 sample estimates: mean of x mean of y 0.021924848 -0.008710026																t = -1.68, df = 178.8, p-value = 0.09471 alternative hypothesis: true difference in means is not equal to 0 95 percent confidence interval: -0.058442554 0.004692579		t = 0.76802, df = 113.05, p-value = 0.4441 alternative hypothesis: true difference in means is not equal to 0 95 percent confidence interval: -0.1738606 0.3939943 sample estimates: mean of x mean of y 0.09712011 -0.01294672	t = 0.60366, df = 1066, p-value = 0.5462 alternative hypothesis: true difference in means is not equal to 0 95 percent confidence interval: -0.009845866 0.018595764		t = -0.95786, df = 503.51, p-value = 0.3386 alternative hypothesis: true difference in means is not equal to 0 95 percent confidence interval: -0.22510631 0.07754943 sample estimates: mean of x mean of y -0.05567267 0.01810577	t = -3.2737, df = 517.85, p-value = 0.001132 alternative hypothesis: true difference in means is not equal to 0 95 percent confidence interval: -0.05682665 -0.01420198		t = -2.7655, df = 374.29, p-value = 0.005965 alternative hypothesis: true difference in means is not equal to 0 95 percent confidence interval: -0.48988684 -0.08273798 sample estimates: mean of x mean of y -0.19040356 0.09590885
	rhythmic Protein (p≤ 0.05): rRNA VS nrRNA	rhythmicity threshold	dN/dSmean	p≤ 0.01 (51/263 genes)	0.2712		p≤ 0.01 (269/480 genes)	0.1446
		non-rhythmicity threshold	dN/dSmean	p> 0.2 (119/263 genes)	0.148		p> 0.2 (80/451 genes)	0.1932
		Welch Two Sample t-test		t = 2.6967, df = 56.566, p-value = 0.00921 alternative hypothesis: true difference in means is not equal to 0 95 percent confidence interval: 0.03178669 0.21528549			t = -2.1803, df = 112.27, p-value = 0.03132 alternative hypothesis: true difference in means is not equal to 0 95 percent confidence interval: -0.092754995 -0.004434337
	rhythmic RNA (p≤ 0.01): rProtein VS nrProtein	rhythmicity threshold	dN/dSmean	p≤ 0.05 (51/215 genes)	0.2712		p≤ 0.05 (269/1968 genes)	0.1446
		non-rhythmicity threshold	dN/dSmean	p> 0.4 (81/215 genes)	0.1837		p> 0.4 (914/1968 genes)	0.1545
		Welch Two Sample t-test		t = 1.8268, df = 66.485, p-value = 0.07222 alternative hypothesis: true difference in means is not equal to 0 95 percent confidence interval: -0.008113211 0.183026451			t = -0.91886, df = 506.77, p-value = 0.3586 alternative hypothesis: true difference in means is not equal to 0 95 percent confidence interval: -0.03107524 0.01127046
											dN/dSr < dN/dSnr ; p < 0.05
											dN/dSr < dN/dSnr ; p ≥ 0.05
											dN/dSr > dN/dSnr ; p < 0.05
											dN/dSr > dN/dSnr ; p ≥ 0.05
										r: rhythmic nr: non-rhythmic
