# Supplementary material for: Rhythmicity is linked to expression cost at the protein level but to expression precision at the mRNA level
Source: PLoS Comput Biol. 2022 Sep 12;18(9):e1010399. doi: 10.1371/journal.pcbi.1010399 (PMC9518874; doi:10.1371/journal.pcbi.1010399)
Supplement: S7 Table — (XLSX) [file pcbi.1010399.s014.xlsx]

## Sheet: S7 Table
	Linear regression slope, R2, and Kendall's correlation test of the relationships between gene expression level and Variance, standard deviation (sd), or different noise estimation methods.
		Arabidopsis root				Mouse Liver				Mouse Lung				Mouse Muscle				Mouse Heart				Mouse Kidney				Mouse Aorta
		slope	R2	Kendall tau	Kendall p-val	slope	R2	Kendall tau	Kendall p-val	slope	R2	Kendall tau	Kendall p-val	slope	R2	Kendall tau	Kendall p-val	slope	R2	Kendall tau	Kendall p-val	slope	R2	Kendall tau	Kendall p-val	slope	R2	Kendall tau	Kendall p-val
	Variance	0.952	0.531	0.529	< 2.2e-16	0.667	0.962	0.872	< 2.2e-16	0.668	0.963	0.876	< 2.2e-16	0.697	0.959	0.892	< 2.2e-16	0.679	0.968	0.898	< 2.2e-16	0.639	0.953	0.864	< 2.2e-16	0.579	0.977	0.901	< 2.2e-16
	sd	1.9	0.531	0.529	< 2.2e-16	1.33	0.962	0.872	< 2.2e-16	1.34	0.963	0.876	< 2.2e-16	1.39	0.959	0.892	< 2.2e-16	1.36	0.968	0.898	< 2.2e-16	1.28	0.953	0.864	< 2.2e-16	1.16	0.977	0.901	< 2.2e-16
	noise adjusted sd	-0.0439	4.44e-05	0.00653	0.2592	1.72	0.704	0.527	< 2.2e-16	1.66	0.751	0.543	< 2.2e-16	1.73	0.666	0.487	< 2.2e-16	1.55	0.848	0.681	< 2.2e-16	1.53	0.705	0.515	< 2.2e-16	1.41	0.854	0.701	< 2.2e-16
	Fano Factor	-0.94	0.416	-0.518	< 2.2e-16	1.59	0.704	0.586	< 2.2e-16	1.6	0.706	0.586	< 2.2e-16	1.7	0.638	0.544	< 2.2e-16	1.71	0.726	0.578	< 2.2e-16	1.4	0.69	0.547	< 2.2e-16	1.27	0.876	0.737	< 2.2e-16
	F*_min	-4.08e-14	1.86e-28	0.0341	4.1e-09	1.14e-13	9.68e-28	-0.0288	1.6e-07	3.4e-15	6.2e-30	-0.0545	< 2.2e-16	9.76e-15	6.9e-30	-0.0795	< 2.2e-16	-3.56e-13	6.12e-27	-0.0711	< 2.2e-16	9.51e-14	7.36e-28	-0.0627	< 2.2e-16	1.76e-14	1.61e-29	-0.0382	3e-13
	F*_sup	-9.78e-15	3.09e-29	0.0091	0.1162	1.18e-13	1.04e-27	-0.0231	2.5e-05	3.37e-15	6.92e-30	-0.0389	4.3e-14	1.58e-14	1.53e-29	-0.0719	< 2.2e-16	-3.75e-13	6.56e-27	-0.0445	< 2.2e-16	1.04e-13	8.73e-28	-0.0528	< 2.2e-16	4.83e-14	1.22e-28	-0.0183	0.00047
	Coeff Variation squared	-0.612	0.883	-0.883	< 2.2e-16	-1.42	0.792	-0.736	< 2.2e-16	-1.42	0.796	-0.753	< 2.2e-16	-1.33	0.83	-0.797	< 2.2e-16	-1.44	0.83	-0.799	< 2.2e-16	-1.38	0.703	-0.723	< 2.2e-16	-1.9	0.591	-0.6	< 2.2e-16
	distance to median	-0.0393	2.68e-05	0.00661	0.2541	0.596	0.00483	0.028	3.4e-07	1.09	0.0145	0.0333	1e-10	1.16	0.015	0.026	8.6e-07	0.874	0.00665	0.00841	0.1016	0.952	0.0133	0.032	6.1e-09	0.53	0.0027	0.0213	4.9e-05
						Approximatively the best values								Approximatively the second best values
