# Supplementary material for: Rhythmicity is linked to expression cost at the protein level but to expression precision at the mRNA level
Source: PLoS Comput Biol. 2022 Sep 12;18(9):e1010399. doi: 10.1371/journal.pcbi.1010399 (PMC9518874; doi:10.1371/journal.pcbi.1010399)
Supplement: S8 Table — (XLSX) [file pcbi.1010399.s015.xlsx]

## Sheet: Table S8
		PLANT	VERTEBRATES										INSECTS
		Arabidopsis	Mouse									Rat	Anopheles		Aedes
		leaves	Liver	Lung	Muscle	Heart	Kidney	Aorta	Tendon	Forebrain	Cartilage	Lung	Head	Body	Head
a	All genes: rRNA VS nrRNA
b	All genes: rProtein VS nrProtein
c	rProteins (p-val ≤ 0.05): rRNA VS nrRNA
									dN/dSr < dN/dSnr ; p < 0.05
					Without controlling for the effect of gene expression level				dN/dSr < dN/dSnr ; p ≥ 0.05
d	rRNA (p-val≤ 0.01): rProtein VS nrProtein								dN/dSr > dN/dSnr ; p < 0.05
									dN/dSr > dN/dSnr ; p ≥ 0.05
								Welch two sample t-test
								r: rhythmic nr: non-rhythmic
